# Supplementary material for: Effectiveness of pneumococcal conjugate vaccines against invasive pneumococcal disease among children under five years of age in Africa: A systematic review
Source: PLoS One. 2019 Feb 19;14(2):e0212295. doi: 10.1371/journal.pone.0212295 (PMC6380553; doi:10.1371/journal.pone.0212295)
Supplement: S1 Effectiveness data — (XLSX) [file pone.0212295.s004.xlsx]

## Sheet: Effectiveness
Variable	Description	Mackenzie et al, 2016	Vo Mollendorf et al, 2016	Tempia et al, 2015	Nhantumbo et al, 2017	Hammmitt et al 2018	Diawara et al, 2015	Kambire et al, 2018	Von Gottberg et al, 2014
Characteristics of the studies included
Country		The Gambia	South Africa	South Africa	Mozambique	Kenya	Morocco	Burkina Faso	South Africa
Vaccine type
	Prior vaccine	7	7	7	NA	NA	13	NA	7
	Introduction year	2009	2009	2009	NA	NA	2010	NA	2009
	Current vaccine type	13	13	13	13	10	10	13	13
	Introduction year	2011	2011	2011	2013	2011	2012	2013	2011
Reported coverage
	Prior	35% (2010)	10% (2009)	10% (2009)		80% (2011)			10% (2009)
	Current	94% (2013)	62% (2013)	81% (2012)	0.97	84% (2017)	88% (2014)	105% (2015)	81% (2012)
study period
	Before	2008 - 2010	2003 - 2010	2009	2013	1999 - 2010	2007 - 2010	2011 - 2013	2005 - 2008
	After	2013 - 2014	2011 - 2013	2011 - 2012	2014 - 2015	2012 - 2016	2011 - 2012	2014 - 2015	2011 - 2012
Study design		Population serveillance	Laboratoty serveillance	Laboratoty serveillance	Laboratoty serveillance	Hospital serveillance	Laboratory serveillance	Laboratory serveillance	Laboratory serveillance
Identification method
	Culture	Yes	Yes	Yes	Yes	Yes	Yes	Yes	Yes
	PCR	No	Yes	Yes	Yes	Yes	No	Yes	No
	Quelling reaction	No	No	No	No	Yes	No	Yes	No
Effectiveness
≦ 24months
all serotypes	Current	0.45(95%CI=0.29, 0.70)*		-66.8(95%CI=81.2, -43.8)***+			-60.9(95%CI=-88.1, -35.5)**	-68(95%CI=-76, -57)****	-69(95%CI=-72, -65)***
				-64.0(95%CI=-72.9, -52.6)***++
	Initial			-54.8(95%CI=-72.6, -27.1)***+				-49(95%CI=-60, -35)****	-60(95%CI=-65, -56)***
				-80.1(95%CI=86.2, -71.8)***++
PCV7	Current	0.17(95%CI=0.07, 0.43)*		-91.7(95%CI=-98.4, -73.6)***+	56.1****		-74.1(95%CI=-100, 40.8)**		-89(95%CI=-92, -86)***
				-63.8(95%CI=-79.3, -39.1)***++					-80(95%CI=-84, -76)***
	initial			-83.2(95%CI=-94.2, -59.5)***+
				-80.9(95%CI=-90.9, -62.9)***++
6A	Current								-85(95%CI=-91, -76)***
	Initial								-62(95%CI=-73, 47)***
Serotype 1	Current							-59(95%CI=-81, -14)****
	Initial							-60(95%CI=-81, -15)****
Additional PCV10					28.1****		-77.7(95%CI=-93.6, -22.0)**
PCV10					84.2****
Additional PCV13	Current	0.18(95%Ci=0.06,0.56)					-85.2(95%CI=-100, 27.9)**		-57(95%CI=-68, 42)***
	Initial								-2295%CI=(-39, -1)***
PCV13	Current			-63.5(95%CI=-91.6, -26.5)***+
				8.8(95%CI=-94.8, 57.3)***++
	initial			-26.3(95%CI=-74.7, 107.3)***+
				-59.7)95%CI=85.9, 3.4)***++
NVT	Current	1.48(95%CI=0.70, 3.130		1.2(95%CI=-96.7, 58.4)***+			28.6(95%CI=-61.1, 100.2)**	-69(95%CI=-84, -39)****	6(95%CI=-16, 23)***
				-71.7)95%CI=-81.1, -58.5)***++
	Initial			-0.2(95%CI=-58.0, 139.2)***+				-15(95%CI=-48, -38)****	-20(95%CI=-36, -0.2)***
				-82.51(95%CI=-89.4, -72.3)***++
≦24 - 59 months
All serotypes		0.44(95%CI=0.25, 0.75)					4.5(95%CI=-52.3, 128.9)**
PCV7		0.26(95%CI=0.09, 0.74)					-53.7(95%CI=-81.8, 128.0)**
Additional PCV10							-3.5(95%CI=-80.5, 300.7)**
Additional PCV13		0.38(95%CI=0.17, 0.85)					-3.5(95%CI=-86.4, 584.7)**
PCV13		0.32(95%CI=0.17, 0.61)
NVT		1.27(95%CI=0.39, 4.13)					285.8(95%CI=-56.9, 335.2**)
<60 months
All types	Current					0.32(95%CI=0.17, 0.60)*		-55(95%CI=-66, -39)****
	Initial							-41(95%CI=-55, -23)****
Seotype 1	Current		0.12(0.02, 0.59)*****					-25(95%CI=-56, 27)****
	Initial							-30(95%CI=-59, 21)****
PCV13	Current							-58(95%CI=-71, -40)****
	Initial							-35(95%CI=-53, -10)****
PCV10						0.08((95%CI=0.03, 0.22)*
NVT	Current					1.3(95%CI=0.65, 2.64)*		-90(95%CI=-92, -50)****
	Initial							-48(95%CI=-78, 21)****
	Note
	* Incidence rate ratio
	** %Relative risk reduction
	*** %Relative difference in rate
	****% decline
	***** odds ratio
	+ culture
	++ PCR
