# Supplementary material for: Effectiveness of pneumococcal conjugate vaccines against invasive pneumococcal disease among children under five years of age in Africa: A systematic review
Source: PLoS One. 2019 Feb 19;14(2):e0212295. doi: 10.1371/journal.pone.0212295 (PMC6380553; doi:10.1371/journal.pone.0212295)
Supplement: S1 Proportion of vaccine serotypes data — (XLSX) [file pone.0212295.s005.xlsx]

## Sheet: Serotypes
	After			Before
VT	n	%		VT	n	%
1	100	14.6199		1	97	7.36522
3	19	2.77778		3	33	2.50569
4	12	1.75439		4	38	2.88535
5	51	7.45614		5	37	2.80942
6A	111	16.2281		6A	171	12.9841
6B	48	7.01754		6B	158	11.997
7F	1	0.146199		7F	23	1.74639
9V	8	1.16959		9V	36	2.73349
14	47	6.87135		14	217	16.4768
18C	14	2.04678		18C	37	2.80942
19A	166	24.269		19A	180	13.6674
19F	47	6.87135		19F	143	10.858
23F	60	8.77193		23F	147	11.1617
Subtotal	684	100		Subtotal	1317	100
